# Supplementary material for: Genome-Wide Association Studies and Prediction of Tan Spot (Pyrenophora tritici-repentis) Infection in European Winter Wheat via Different Marker Platforms
Source: Genes (Basel). 2021 Mar 27;12(4):490. doi: 10.3390/genes12040490 (PMC8103242; doi:10.3390/genes12040490)
Supplement: Supplementary file 1 [file genes-12-00490-s001.zip]

Archive with 2 entries (2 files):
- genes-1133958-Suppl Table.xlsx
- genes-1133958-Supplementary figures.pdf
