# Supplementary material for: Genome-Wide Association Studies and Prediction of Tan Spot (Pyrenophora tritici-repentis) Infection in European Winter Wheat via Different Marker Platforms
Source: Genes (Basel). 2021 Mar 27;12(4):490. doi: 10.3390/genes12040490 (PMC8103242; doi:10.3390/genes12040490)
Supplement: Supplementary file 1 [file genes-12-00490-s001.zip › genes-1133958-Suppl Table.xlsx]

## Sheet: supplementary_information
Article
Genome-wide association studies and prediction of tan spot (Pyrenophora tritici-repentis) infection in European winter wheat via different marker platforms
Quddoos H. Muqaddasi 1, 2, *, Roop Kamal 1, Vilson Mirdita 2, Bernd Rodemann 3, Martin W. Ganal 4, Jochen C. Reif 1 and Marion S. Röder 1
1. Leibniz Institute of Plant Genetics and Crop Plant Research (IPK), Corrensstraße 3, D-06466 Stadt Seeland OT Gatersleben, Germany
2. European Wheat Breeding Center, BASF Agricultural Solutions GmbH, Am Schwabeplan 8, D-06466 Stadt Seeland OT Gatersleben, Germany
3. Julius-Kühn-Institute (JKI), D-38104 Braunschweig, Germany
4. TraitGenetics GmbH, Am Schwabeplan 1b, D-06466 Stadt Seeland OT Gatersleben, Germany
* Correspondence: muqaddasi@ipk-gatersleben.de

## Sheet: table_s1
Table. List of the wheat genotypes, their corresponding tan spot (Ptr) best linear unbiased estimations (BLUEs), the most significantly associated markers, and their distribution in first two principal components.
Genotype	Tan spot (BLUEs)	Rht-D1	Excalibur_rep_c67182_584	AX_94652561	PC-1	PC-2
GW0001	2.47173	D1b	C	T	-3.85897	-6.5295
GW0002	1.94908	D1a	C	T	-4.85444	-51.5464
GW0003	1.96027	D1a	C	C	-24.1629	-14.2604
GW0004	2.26892	D1a	C	T	-86.9484	14.8402
GW0005	2.43203	D1a	C	T	-85.2606	16.1251
GW0006	2.70003	D1b	C	C	-33.9013	-24.0356
GW0007	2.17739	D1a	C	T	-13.8849	-46.1252
GW0008	2.12191	D1a	C	C	-37.5449	21.7897
GW0009	2.22587	D1a	C	C	-44.8497	11.814
GW0010	2.29904	D1a	C	T	-11.3051	-49.0418
GW0011	2.59705	D1b	C	C	34.3167	-50.7672
GW0012	1.81875	D1b	C	T	30.7807	7.30033
GW0013	2.39741	D1a	C	T	-14.1301	-48.0918
GW0014	2.51349	D1b	C	T	-41.909	7.2606
GW0015	2.42797	D1a	C	T	-25.1458	-0.990182
GW0016	1.99265	D1a	C	T	-31.6986	-42.6387
GW0017	2.18672	D1b	C	T	62.0457	41.3552
GW0018	2.50665	D1b	C	C	17.9183	16.7812
GW0019	2.6661	D1b	C	T	-59.6741	28.4915
GW0020	2.36326	D1b	C	T	28.8749	-20.5143
GW0021	2.04851	D1a	C	N	31.0054	-50.8428
GW0022	2.35225	D1b	C	C	-1.22944	-47.5548
GW0023	2.45994	D1b	C	T	-69.7181	25.8026
GW0024	2.2081	D1a	C	C	-74.5751	10.3946
GW0025	2.02119	D1b	C	C	4.6996	-39.6748
GW0026	2.19694	D1b	C	T	-59.2223	-11.8592
GW0027	2.57153	D1b	C	T	-22.226	-38.34
GW0028	2.04499	D1a	C	C	-21.8431	-42.4512
GW0029	2.90112	D1a	C	C	-15.7516	-39.8957
GW0030	2.36153	D1b	C	T	50.8238	-12.038
GW0031	2.46903	D1a	C	C	-20.779	-16.7072
GW0032	2.43619	D1b	C	C	-20.0462	-31.7455
GW0033	2.57577	D1b	T	T	-29.1341	-15.7859
GW0034	2.42368	D1b	C	T	12.8026	10.2672
GW0035	2.48082	D1a	C	C	-45.43	-2.59724
GW0036	2.6038	D1a	C	T	-3.57628	-16.7533
GW0037	2.87439	D1b	C	C	-11.6825	-52.2393
GW0038	2.75482	D1a	C	T	-69.244	10.5585
GW0039	2.60761	D1a	C	C	-13.0467	-29.9866
GW0040	2.97012	D1b	C	C	10.6215	-27.7633
GW0041	2.14097	D1a	C	C	8.16954	-26.4155
GW0042	2.52434	D1b	C	T	-21.8283	-22.0813
GW0043	1.78762	D1b	C	T	26.8998	-3.71679
GW0044	2.08961	D1a	C	T	-20.8433	9.06114
GW0045	2.0276	D1a	C	T	-79.6933	14.6427
GW0046	2.75678	D1b	C	T	-38.0206	-12.2218
GW0047	2.66741	D1a	C	T	-63.5368	10.0586
GW0048	2.53192	D1b	C	C	32.8108	28.1559
GW0049	1.87971	D1a	C	C	-29.3223	-21.4428
GW0050	2.17154	D1a	C	C	-40.8598	-18.1485
GW0051	1.74652	D1a	C	T	-25.513	-4.99932
GW0052	1.91742	D1a	C	C	-25.0558	-40.6419
GW0053	2.53743	D1a	C	C	-20.3923	-11.3299
GW0054	2.4527	D1a	C	T	-15.8885	9.94905
GW0055	2.40457	D1a	C	T	5.07504	-17.4508
GW0056	3.9668	D1b	T	C	43.5474	8.67169
GW0057	2.08975	D1b	C	T	-43.8806	14.7392
GW0058	3.02563	D1b	T	T	18.9636	37.0697
GW0059	2.65813	D1b	C	C	-3.77263	-36.7974
GW0060	2.86928	D1b	C	T	45.6754	57.3016
GW0061	2.23436	D1a	C	T	-43.202	24.3005
GW0062	2.2911	D1a	C	C	11.8908	-43.0448
GW0064	2.57032	D1a	C	T	-36.9269	-30.8192
GW0065	2.42118	D1a	C	T	-19.3428	21.4448
GW0066	2.91544	D1b	C	T	-7.57462	15.9666
GW0067	2.7848	D1b	C	T	27.8498	30.8374
GW0068	2.35169	D1a	C	C	-28.8538	-5.42996
GW0069	1.98896	D1a	C	C	-18.2112	-39.8735
GW0070	2.85905	D1b	T	T	12.284	-31.9738
GW0071	2.59203	D1b	C	T	-24.0506	18.1619
GW0072	2.46469	D1b	C	T	42.7024	39.0319
GW0073	2.74179	D1b	T	C	-50.2236	16.4422
GW0074	3.3687	D1b	C	C	26.3965	-45.1636
GW0075	1.85294	D1a	C	T	-20.5013	-49.0937
GW0076	2.53036	D1b	T	C	-49.188	17.1866
GW0077	2.34324	D1b	T	T	-13.0992	49.1585
GW0078	2.58466	D1b	C	C	-4.38285	-41.6498
GW0079	3.12565	D1a	C	C	-5.73651	-6.92302
GW0080	1.94401	D1a	C	T	-6.84823	-16.322
GW0081	2.16506	D1a	C	T	-7.26337	-49.7924
GW0082	1.60701	D1a	C	C	-25.8261	-36.6476
GW0083	2.43954	D1a	C	T	-12.8747	-43.251
GW0084	2.59771	D1a	C	T	-80.8235	13.9186
GW0085	2.62052	D1b	T	T	-59.2852	34.9243
GW0086	2.834	D1b	C	T	-70.8328	26.3879
GW0087	2.58791	D1b	C	C	18.3621	-21.9148
GW0088	1.94401	D1b	C	T	-52.6103	23.5036
GW0089	2.2866	D1a	C	C	-34.0128	11.3975
GW0090	2.25315	D1a	C	T	-16.2222	-17.1681
GW0091	2.40189	D1b	C	T	20.6524	-26.6316
GW0092	2.30682	D1b	C	C	11.6021	-35.0439
GW0093	2.55542	D1a	C	T	-41.4756	2.35136
GW0094	2.11345	D1b	C	T	-59.0996	38.4485
GW0095	1.85806	D1a	C	T	46.0356	27.9183
GW0096	2.631	D1a	C	T	-78.5437	10.7064
GW0097	2.20575	D1b	C	T	-59.5552	36.8597
GW0098	3.1718	D1b	C	T	68.8231	10.5734
GW0099	2.24023	D1a	C	C	-43.6715	4.8107
GW0100	2.90892	D1b	T	C	-6.04719	-32.4195
GW0101	2.07399	D1a	C	C	-26.1824	-9.92896
GW0102	2.13112	D1a	C	C	-28.7762	-35.5529
GW0103	2.15781	D1b	C	C	-40.6969	5.2249
GW0104	2.47196	D1a	C	C	-40.2724	-18.2111
GW0105	2.40227	D1b	C	C	18.6834	-43.5105
GW0106	3.47751	D1b	C	C	14.4797	20.0997
GW0107	2.64575	D1b	C	T	57.2373	-11.448
GW0109	3.17473	D1b	C	C	19.2348	17.0467
GW0110	3.16156	D1b	C	T	55.1335	-16.3503
GW0111	2.88222	D1b	C	T	69.7581	-4.50597
GW0113	3.00388	D1b	C	T	-23.6866	-0.755475
GW0114	2.433	D1b	C	C	25.9888	24.9578
GW0115	3.42466	D1b	C	T	64.7744	21.1697
GW0116	2.48404	D1b	C	T	48.7286	56.1318
GW0117	2.10586	D1a	C	T	-85.4594	16.167
GW0118	2.91695	D1b	C	C	34.0681	15.4897
GW0119	2.9897	D1b	C	T	25.4397	-25.9149
GW0120	3.10405	D1a	C	C	7.59685	-22.2463
GW0121	2.77488	D1b	C	C	-28.5447	-3.29305
GW0122	2.48299	D1b	C	T	45.9822	29.5391
GW0123	1.98953	D1a	C	C	-37.9248	3.32109
GW0124	2.09977	D1b	C	T	12.6335	14.145
GW0125	2.78078	D1b	T	C	39.4923	4.98228
GW0126	3.18615	D1b	C	N	35.695	20.2541
GW0127	3.07858	D1a	C	C	-1.66632	40.7692
GW0128	2.71131	D1b	C	T	55.1182	-7.32733
GW0129	2.54627	D1b	C	T	31.2635	54.4553
GW0130	2.99433	D1b	C	C	28.3532	27.4203
GW0131	3.20541	D1b	C	T	66.3922	15.2018
GW0132	2.76585	D1b	C	T	60.9541	50.6957
GW0133	3.28204	D1b	T	C	10.3017	18.4966
GW0134	3.3664	D1a	C	C	1.69934	-27.3269
GW0135	3.01929	D1b	C	C	74.5585	-0.10661
GW0136	2.48167	D1b	C	T	63.4814	41.1587
GW0137	2.83201	D1b	C	T	0.879193	2.04818
GW0138	2.8995	D1b	T	T	26.0477	-4.43973
GW0140	2.25076	D1a	C	T	-4.01176	-50.7779
GW0141	2.55	D1b	C	C	19.9052	-9.86872
GW0142	2.6153	D1b	C	C	56.4015	-6.79129
GW0143	3.09456	D1b	C	T	56.5426	-24.5081
GW0144	3.34048	D1b	C	C	53.8923	33.8962
GW0145	2.12977	D1b	C	H	18.6206	-43.389
GW0146	2.57477	D1b	C	C	62.4438	-2.50056
GW0147	3.10332	D1b	T	T	27.1427	39.6466
GW0148	2.90339	D1b	C	T	-5.98822	39.1322
GW0149	2.22927	D1a	C	C	-4.09004	2.4353
GW0150	2.13946	D1b	C	T	81.828	50.4429
GW0151	2.9293	D1b	C	T	17.0521	20.0655
GW0152	3.04095	D1b	T	C	65.7021	40.2257
GW0153	2.72678	D1b	C	T	52.9333	3.82102
GW0155	2.35179	D1b	C	H	61.7967	24.4583
GW0156	2.40472	D1b	C	T	40.5815	-20.0953
GW0157	2.86181	D1b	C	T	40.8776	22.7333
GW0158	2.66592	D1b	C	T	18.514	-37.6613
GW0159	2.64571	D1a	T	T	-5.70073	17.1766
GW0160	1.9979	D1a	C	T	-27.9137	7.52281
GW0161	3.17003	D1b	C	C	39.7857	24.2407
GW0162	2.44119	D1b	C	T	-19.8897	8.75545
GW0163	2.33574	D1b	C	C	-42.02	7.98875
GW0164	2.51655	D1b	C	T	56.0613	-26.206
GW0165	3.505	D1b	C	C	46.7115	19.6301
GW0166	2.89054	D1b	C	T	49.2253	-22.5202
GW0167	2.18132	D1b	C	T	23.0743	21.7787
GW0168	2.26222	D1a	C	C	-12.4361	10.4586
GW0169	2.28875	D1a	C	T	43.3757	0.651538
GW0170	2.14438	D1b	C	C	45.9265	20.2143
GW0171	2.33004	D1b	C	T	29.4972	-7.77053
GW0172	2.36198	D1b	T	C	60.4351	15.071
GW0173	1.8619	D1a	C	T	-22.7082	20.3744
GW0174	2.4987	D1a	C	T	-9.3154	-12.3475
GW0175	2.89073	D1b	T	C	51.239	-29.6747
GW0176	2.82317	D1b	C	C	54.425	47.6832
GW0177	2.51268	D1b	C	T	-6.82495	7.13745
GW0178	2.52713	D1a	C	T	-16.9626	7.16432
GW0180	2.5748	D1b	T	T	55.4579	-31.412
GW0181	3.54459	D1b	C	C	1.17667	4.10405
GW0182	2.36255	D1b	C	T	11.4521	8.54868
GW0183	2.22231	D1b	C	T	38.6343	17.0496
GW0184	2.89887	D1b	C	T	8.51018	19.0696
GW0185	2.39011	D1b	C	T	56.0002	-15.1375
GW0186	3.55238	D1b	C	C	39.2179	-11.3615
GW0187	2.62599	D1b	C	T	77.8694	-4.50712
GW0188	3.75464	D1b	T	T	57.5041	42.5715
GW0189	2.55267	D1a	C	C	-22.2387	1.37776
GW0190	2.23256	D1b	C	T	39.3013	-25.2068
GW0191	2.11173	D1b	C	T	38.8057	23.7942
GW0192	2.17611	D1b	C	T	-11.5911	57.4637
GW0193	3.13499	D1b	C	C	29.6346	-27.5714
GW0194	1.91438	D1b	C	T	37.8645	-27.9344
GW0195	3.10279	D1b	C	T	4.50956	4.98213
GW0196	2.51892	D1b	C	T	73.4607	-5.98967
GW0197	2.44558	D1a	C	C	-47.8667	9.53881
GW0198	2.90522	D1b	C	T	62.1015	57.0728
GW0199	2.62929	D1a	C	T	-27.1015	8.18311
GW0200	2.3426	D1b	C	T	-22.5249	21.7794
GW0201	2.75965	D1b	C	T	-1.70327	-26.8246
GW0202	3.23378	D1b	C	C	34.5835	-49.1753
GW0203	2.39596	D1a	C	T	-22.4376	18.0534
GW0204	2.56764	D1b	C	C	31.6717	30.7124
GW0205	2.91058	D1b	C	T	49.0988	-32.3976
GW0206	2.75266	D1b	T	H	6.03979	17.3738
GW0207	2.79119	D1b	C	T	35.7318	-30.7439
GW0208	2.82448	D1b	C	T	10.6549	-15.4378
GW0209	2.88306	D1b	C	C	20.4527	-39.9621
GW0210	2.48655	D1b	C	T	12.5075	22.5481
GW0211	1.95122	D1a	C	T	-4.2745	13.3161
GW0212	2.92798	D1b	C	T	16.5786	-9.87461
GW0213	2.96846	D1b	C	C	19.7535	1.88022
GW0214	2.49355	D1b	C	T	-39.6968	7.83825
GW0215	2.31126	D1a	C	T	-42.359	17.8901
GW0216	2.64577	D1b	C	T	1.446	-20.8292
GW0217	1.73617	D1a	C	T	-12.1163	-31.3639
GW0218	2.11706	D1b	C	T	38.4671	7.79178
GW0219	2.58581	D1a	C	T	-0.311428	33.362
GW0220	2.21913	D1a	C	C	15.8063	22.1705
GW0221	2.0674	D1b	C	T	22.7483	-24.276
GW0222	2.38354	D1b	C	T	25.1181	30.685
GW0223	2.59574	D1b	C	T	28.1701	13.3461
GW0224	2.41549	D1b	C	T	-17.9706	26.6625
GW0225	2.46577	D1b	C	C	-2.46439	-40.8236
GW0226	2.34326	D1b	C	C	-5.2892	-41.6037
GW0228	2.36379	D1a	C	C	54.2958	-10.0028
GW0229	2.40573	D1b	C	T	-0.237221	-13.897
GW0230	2.91042	D1b	C	N	-13.9134	-16.2948
GW0231	2.96837	D1b	C	C	37.0473	-40.1425
GW0232	2.80548	D1b	C	T	21.2583	-30.0173
GW0233	2.69451	D1b	C	T	7.83591	-28.1108
GW0234	2.50217	D1b	T	T	34.3491	65.5475
GW0235	3.23749	D1b	C	C	45.7886	-7.97541
GW0236	2.6038	D1b	C	T	3.64203	-6.95936
GW0237	2.18541	D1b	C	C	29.8146	-35.4336
GW0238	2.31954	D1b	C	C	4.03959	-12.6758
GW0239	2.88038	D1b	C	C	33.5287	-37.2243
GW0240	2.42208	D1b	C	T	41.2161	-32.5459
GW0241	2.66383	D1b	C	T	16.489	-31.42
GW0242	3.08111	D1b	C	T	68.9447	-2.90741
GW0243	2.62191	D1a	C	C	15.4259	3.83239
GW0244	2.16716	D1a	C	C	-35.7091	5.05222
GW0245	2.11198	D1a	C	C	-54.6009	13.0507
GW0246	2.87282	D1a	C	C	-56.0337	10.4814
GW0247	2.00369	D1a	C	C	-61.7374	17.3385
GW0248	2.19644	D1a	C	C	-68.4514	14.9875
GW0249	2.29974	D1a	C	T	-68.4635	22.7812
GW0250	1.77559	D1a	C	T	-32.9194	-31.9613
GW0251	2.14647	D1a	C	T	-60.9361	10.1881
GW0252	2.24024	D1b	C	C	19.4371	-21.8246
GW0253	2.27727	D1a	C	T	-23.8158	-16.6552
GW0254	2.27072	D1a	C	T	7.45438	-26.5888
GW0255	2.785	D1a	C	C	-57.1673	41.9854
GW0256	2.19351	D1a	C	T	7.86049	7.7866
GW0258	1.8816	D1a	C	C	-58.658	22.7024
GW0259	2.4733	D1b	C	C	41.6387	-46.2748
GW0260	2.53279	D1a	C	C	-3.65864	-48.5527
GW0261	2.60395	D1b	C	T	66.7981	65.3891
GW0262	2.15734	D1a	C	C	-27.2002	-5.94053
GW0263	2.20745	D1a	C	C	-6.83254	-16.0666
GW0264	2.12613	D1a	C	T	10.3045	36.9649
GW0265	1.82288	D1a	C	T	-40.5969	-33.5335
GW0266	2.11692	D1a	C	T	-10.5855	-44.6654
GW0267	2.26343	D1a	C	T	-26.4922	18.8547
GW0268	2.3253	D1a	C	T	-34.171	1.92193
GW0269	2.69917	D1a	C	C	-3.02597	-25.0546
GW0270	2.3622	D1a	C	T	-44.1886	-8.11727
GW0271	2.47438	D1a	C	T	-40.6873	-12.0153
GW0272	2.40844	D1a	C	T	-21.6186	-21.7633
GW0273	2.50178	D1a	C	T	-49.5116	5.07343
GW0274	2.653	D1a	C	C	-17.3412	-37.9484
GW0275	1.75995	D1a	C	T	-41.0259	15.3896
GW0276	2.33086	D1a	C	T	-38.3099	13.1935
GW0277	2.07314	D1a	C	T	-36.2415	-13.3515
GW0278	2.96825	D1a	C	T	-30.3574	6.43896
GW0279	2.23436	D1a	C	T	-34.8848	-31.9068
GW0280	2.8248	D1a	C	C	-27.2843	-39.1662
GW0281	2.53698	D1a	C	C	-48.4882	-1.88866
GW0282	2.49768	D1a	C	T	-42.4414	1.74916
GW0283	2.42589	D1b	C	N	-26.7266	9.494
GW0284	2.04668	D1a	C	T	-9.48279	-41.6815
GW0285	2.3253	D1a	C	T	-53.2175	15.2539
GW0286	2.18512	D1a	C	T	-16.1681	-37.4169
GW0287	2.21409	D1a	C	T	-15.7594	-38.0315
GW0288	2.57247	D1a	C	T	-19.2622	6.51003
GW0289	2.27315	D1a	C	T	-29.0232	4.69327
GW0290	2.04703	D1a	C	T	-23.3858	-38.0262
GW0291	2.78236	D1b	C	C	-22.6377	-33.1641
GW0292	1.9819	D1a	C	T	-59.945	2.92691
GW0293	2.22673	D1b	C	T	-68.5749	28.8469
GW0294	2.59808	D1b	C	T	43.0506	0.504733
GW0294a	2.26877	D1b	C	T	-67.3556	12.4275
GW0295	2.15988	D1a	C	C	-54.1654	-18.8152
GW0296	2.43601	D1b	C	C	-17.4933	-39.256
GW0297	2.32015	D1b	C	T	-15.7054	-11.3913
GW0298	2.72086	D1b	C	C	-14.032	-26.3528
GW0299	2.87439	D1b	C	C	-4.84762	-42.7872
GW0300	2.57323	D1b	C	C	13.9606	32.6094
GW0301	2.38474	D1b	C	C	23.6194	20.8129
GW0302	2.5411	D1b	C	T	69.4963	24.638
GW0303	2.71825	D1b	C	T	77.1774	0.865629
GW0304	2.95269	D1b	C	T	42.6766	22.9058
GW0305	2.64937	D1b	C	C	28.1288	27.9497
GW0306	2.96825	D1b	C	C	20.7275	-17.5653
GW0307	3.49635	D1b	T	C	27.2492	30.1767
GW0308	3.25811	D1a	C	C	-4.39395	1.72697
GW0309	2.45903	D1b	C	T	36.0362	-21.2337
GW0310	2.59203	D1b	C	T	6.05344	52.9797
GW0311	2.99812	D1b	C	T	52.0546	28.3557
GW0312	2.46655	D1a	C	C	1.72445	-16.9394
GW0313	2.88853	D1b	C	C	60.0264	22.6002
GW0314	3.07445	D1b	T	C	10.4354	14.2328
GW0315	2.77152	D1b	C	T	42.7999	-14.9621
GW0316	2.5166	D1b	C	T	43.3755	2.15118
GW0317	2.52773	D1b	C	T	62.8298	-12.9422
GW0318	2.60436	D1b	C	C	14.6108	14.8096
GW0319	2.8396	D1b	C	T	32.3117	44.7238
GW0320	2.93688	D1b	T	C	36.6245	-17.8301
GW0321	2.64931	D1b	C	T	75.8736	1.5699
GW0322	2.77505	D1b	C	T	74.2827	3.81233
GW0323	3.1288	D1a	C	C	23.138	13.8397
GW0324	2.68129	D1b	C	T	72.816	11.7386
GW0325	2.57526	D1a	C	T	24.0878	6.71611
GW0326	2.36377	D1a	C	C	-12.4999	4.87564
GW0327	2.30432	D1a	C	T	-40.1142	18.3759
GW0328	2.56112	D1b	C	T	48.0147	41.2361
GW0329	3	D1b	C	C	-4.24763	13.3798
GW0330	2.25719	D1b	C	T	36.6483	54.5924
GW0331	2.45999	D1b	C	T	-17.0814	58.525
GW0332	2.27315	D1b	C	C	44.1456	31.2503
GW0333	2.62347	D1b	C	T	37.0207	31.7505
GW0334	3.01521	D1b	C	T	-70.7395	26.5989
GW0335	2.97924	D1b	C	C	23.6782	-41.3302
GW0336	2.10082	D1a	C	T	0.618181	-14.5102
GW0337	2.19309	D1a	C	C	-52.4367	-8.02402
GW0338	2.41107	D1a	C	T	-14.529	8.69052
GW0339	2.40063	D1a	C	C	-26.918	-35.9752
GW0341	2.03364	D1b	C	T	27.6644	43.9277
GW0342	2.23551	D1b	C	T	65.1518	39.1572
GW0343	2.46156	D1b	C	T	70.1982	41.3982
GW0344	2.37169	D1a	C	C	-32.6925	-0.592131
GW0345	2.41576	D1b	C	C	45.977	-46.8085
GW0346	2.19507	D1a	C	C	-48.5168	12.9082
GW0347	2.3939	D1a	C	C	-41.417	3.72176
GW0348	2.58114	D1b	C	T	80.8472	-18.0717
GW0349	2.60661	D1b	C	N	-61.1309	31.959
GW0350	2.03943	D1a	C	C	-34.0836	-7.24961
GW0351	2.62347	D1b	C	T	48.3594	-22.2094
GW0352	3.09585	D1a	C	C	-70.9317	33.9848
GW0354	2.94411	D1a	C	C	-38.6586	26.1095
GW0355	2.5597	D1b	C	C	28.6508	-40.5784
GW0356	3.34654	D1b	C	C	22.3855	-38.6886
GW0357	2.80671	D1a	C	C	-43.7801	-3.63375
GW0358	2.2767	D1b	C	T	77.3479	9.59319
GW0359	2.55734	D1a	C	T	-52.1722	-6.03866
GW0361	1.83942	D1b	C	T	21.4464	-23.5575
GW0363	2.41911	D1a	C	C	-11.2522	26.177
GW0366	2.27253	D1b	C	C	-46.7566	29.3709
GW0367	2.15203	D1b	C	C	-53.2158	41.0173
GW0368	2.20902	D1a	C	C	-46.105	37.1172
GW0369	2.0427	D1a	C	C	-48.257	37.9251
GW0370	1.73932	D1a	C	C	-47.877	37.2978
GW0371	1.58028	D1a	C	T	-47.7967	28.8714
GW0372	2.0748	D1a	C	T	-47.8151	33.0267
GW0373	1.77947	D1a	C	T	-53.0602	31.9535
GW0374	2.09728	D1a	C	T	-49.3476	43.3197
GW0375	2.27798	D1a	C	C	8.35853	3.49197
GW0376	2.52994	D1a	C	T	-30.4988	4.0178
GW0377	1.91757	D1a	C	C	-39.5827	13.13
GW0378	2.29112	D1a	C	C	-36.1371	11.3944
GW0379	2.16432	D1a	C	C	-26.6658	21.4837
GW0380	2.94943	D1b	C	T	-34.1493	-21.7848
GW0381	2.91524	D1b	T	T	6.14193	8.95991
GW0382	2.93101	D1b	C	T	15.7484	-15.3652
GW0383	2.71422	D1b	C	T	-31.9147	-10.0986
GW0384	2.67563	D1b	C	T	-17.4271	-38.443
GW0385	2.40713	D1b	C	C	31.4507	28.3084

## Sheet: table_s2
Table. List of tan spot resistance associated quantitative trait loci (QTL), and their corresponding markers and related inforamtion in European winter wheat varieties.
Columns G, L and M represent the false discovery rate, phenotpyic ,and genotypic variance explained by the corresponding makers, respectively.
QTL name	Marker	Chromosome	Position (bp)	P-value	|log10(P-value)|	FDR	Estimate	Std.Error	t value	Pr(>|t|)	pG	pGadj	Array	Location	Gene-ID	Gene start	Gene end	Human-Readable-Description
QTs.ipk-7A	Ex_c37521_670	7A	246258333	0.000165599	3.78094	0.178877	-5.77853	5.24595	-1.102	0.2714	19.3345	18.5666	90k	gene	TraesCS7A02G257000	246254555	246259094	VWA domain containing protein
QTs.ipk-7A	wsnp_Ra_c12708_20281439	7A	246258437	0.000165599	3.78094	0.178877	–	–	–	–	19.3345	18.5666	90k	gene	TraesCS7A02G257000	246254555	246259094	VWA domain containing protein
QTs.ipk-7A	BS00067759_51	7A	247662756	0.000165599	3.78094	0.178877	–	–	–	–	19.3345	18.5666	90k	gene	TraesCS7A02G257800	247650605	247663602	Neural-cadherin
QTs.ipk-7A	AX_94420810	7A	247662758	0.000152127	3.81779	0.178877	1.71219	4.26038	0.402	0.688	19.5217	18.7542	35k	gene	TraesCS7A02G257800	247650605	247663602	Neural-cadherin
QTs.ipk-7A	Ex_c6348_1205	7A	249279881	0.000165599	3.78094	0.178877	–	–	–	–	19.3345	18.5666	90k	gene	TraesCS7A02G258200	249278100	249283833	Ubiquitinyl hydrolase 1
QTs.ipk-7A	Excalibur_c15904_1331	7A	250037145	0.000165599	3.78094	0.178877	–	–	–	–	19.3345	18.5666	90k	gene	TraesCS7A02G258600	250031100	250037984	Telomeric repeat-binding factor 1
QTs.ipk-7A	wsnp_Ex_c4819_8600618	7A	252176134	0.000165599	3.78094	0.178877	–	–	–	–	19.3345	18.5666	90k	gene	TraesCS7A02G260100	252175548	252180666	65-kDa microtubule-associated-like protein
QTs.ipk-7A	RAC875_c109483_523	7A	254386961	0.000165599	3.78094	0.178877	–	–	–	–	19.3345	18.5666	90k	gene	TraesCS7A02G260800	254384827	254387914	Glutamate-1-semialdehyde 2,1-aminomutase
QTs.ipk-7A	wsnp_Ex_c26560_35803210	7A	254386961	0.000165599	3.78094	0.178877	–	–	–	–	19.3345	18.5666	90k	gene	TraesCS7A02G260800	254384827	254387914	Glutamate-1-semialdehyde 2,1-aminomutase
QTs.ipk-7A	wsnp_be471272A_Ta_2_1	7A	260905626	0.000165599	3.78094	0.178877	–	–	–	–	19.3345	18.5666	90k	gene	TraesCS7A02G263400	260903004	260907938	meiosis chromosome segregation family protein
QTs.ipk-7A	Excalibur_rep_c67182_584	7A	263177287	5.61981e-05	4.25028	0.178877	0.32951	0.2265	1.455	0.14661	21.9925	21.2318	90k	gene	TraesCS7A02G264300	263172081	263177535	Glycine--tRNA ligase
QTs.ipk-7A	Tdurum_contig10174_155	7A	263177287	5.61981e-05	4.25028	0.178877	–	–	–	–	21.9925	21.2318	90k	gene	TraesCS7A02G264300	263172081	263177535	Glycine--tRNA ligase
QTs.ipk-7A	RAC875_rep_c81362_344	7A	272339544	0.000165599	3.78094	0.178877	–	–	–	–	19.3345	18.5666	90k	gene	TraesCS7A02G268700	272338737	272344779	BZIP transcription factor
QTs.ipk-7A	AX_94706782	7A	272997798	0.000152127	3.81779	0.178877	–	–	–	–	19.5217	18.7542	35k	gene	TraesCS7A02G268900	272995527	273008248	Nck-associated protein 1
QTs.ipk-7A	wsnp_Ex_rep_c102317_87512660	7A	272997798	0.000165599	3.78094	0.178877	–	–	–	–	19.3345	18.5666	90k	gene	TraesCS7A02G268900	272995527	273008248	Nck-associated protein 1
QTs.ipk-7A	BS00036422_51	7A	275545643	0.000165599	3.78094	0.178877	–	–	–	–	19.3345	18.5666	90k	gene	TraesCS7A02G269600	275544773	275547440	BAG family molecular chaperone regulator 2
QTs.ipk-7A	wsnp_Ra_c13009_20690735	7A	275919716	0.000165599	3.78094	0.178877	–	–	–	–	19.3345	18.5666	90k	gene	TraesCS7A02G269800	275917119	275922471	FAS-associated factor 2-B
QTs.ipk-7A	wsnp_Ex_c5330_9422106	7A	275920469	0.000165599	3.78094	0.178877	–	–	–	–	19.3345	18.5666	90k	gene	TraesCS7A02G269800	275917119	275922471	FAS-associated factor 2-B
QTs.ipk-7A	BS00066695_51	7A	282368577	0.000165599	3.78094	0.178877	–	–	–	–	19.3345	18.5666	90k	gene	TraesCS7A02G270900	282368205	282369933	Protein SHI RELATED SEQUENCE 1
QTs.ipk-7B	AX_94652561	7B	709082422	8.47951e-05	4.07163	0.178877	0.05567	0.02003	2.779	0.00574	6.63805	5.83578	35k	gene	TraesCS7B02G444900	709081284	709082771	1-aminocyclopropane-1-carboxylate oxidase 1
–	AX_94656029	unm	unm	0.000140539	3.8522	0.178877	3.9549	3.01022	1.314	0.18974	19.6397	18.8726	unm	–	–	–	–	–
–	AX_95632118	unm	unm	5.11175e-05	4.29143	0.178877	–	–	–	–	22.2016	21.4414	unm	–	–	–	–	–
–	Ra_c8425_1331	unm	unm	0.000175089	3.75674	0.178877	-0.11461	3.01836	-0.038	0.96973	19.3134	18.5454	unm	–	–	–	–	–
–	RAC875_c45031_574	unm	unm	0.000178152	3.74921	0.178877	0.20385	3.01836	0.068	0.94619	19.3241	18.5561	unm	–	–	–	–	–
–	Tdurum_contig30504_205	unm	unm	5.61981e-05	4.25028	0.178877	–	–	–	–	21.9925	21.2318	unm	–	–	–	–	–
–	Tdurum_contig76441_240	unm	unm	0.000165599	3.78094	0.178877	–	–	–	–	19.3345	18.5666	unm	–	–	–	–	–
–	wsnp_Ex_c3763_6853084	unm	unm	5.61981e-05	4.25028	0.178877	–	–	–	–	21.9925	21.2318	unm	–	–	–	–	–
–	WMS0260_148	unm	unm	0.000122315	3.91252	0.178877	-0.10747	0.18443	-0.583	0.56043	20.1925	19.4269	ssr	–	–	–	–	–
	---
R2QTL.adj/H2 * 100	25.7914
R2QTL/H2 * 100	31.7793
Coefficients: (20 not defined because of singularities)
